# Supplementary material for: Decoding the pathogenesis of Diamond–Blackfan anemia using single-cell RNA-seq
Source: Cell Discov. 2022 May 10;8:41. doi: 10.1038/s41421-022-00389-z (PMC9085895; doi:10.1038/s41421-022-00389-z)
Supplement: Supplementary file 2 — Supplementary Table S1 [file 41421_2022_389_MOESM2_ESM.xlsx]

## Sheet: Sheet1
Supplementary Table S1. Characterization of DBA patients
Group	NO.	scRNA-seq	Inducing in vitro erythroid differentiation	Sex	Malformation	Age of onset (months)	WBC (onset) (×109/L)	RBC(onset) (×1012/L)	Hb (onset) (g/L)	Ret (onset) (×1012/L)	PLT(at sampling)(×109/L)	State at Sampling time	Age of Sampling time (months)	WBC (at sampling)(×109/L)	RBC(at sampling)(×109/L)	Hb (at sampling)(g/L)	Ret (at sampling)(×1012/L)	PLT(at sampling)(×109/L)	Marrow Granulocyte ratio (at sampling)%normal (45-70%)	Marrow erythroid ratio(at sampling)%normal (15-25%)	BFU-E(clone number) normarl(25-37/10^5BMMNC)	CFU-E (clone number) normarl(68-93/10^5BMMNC)	CFU-GM (clone number) normarl(14-29/10^5BMMNC)	BFU-E/CFU-GM	CFU-E/CFU-GM	Pred dose at Sampling time	Respond to GC	Last Follow-up state	Mutation	PathogenicGrade	References
UT
	#1	Yes		M	No	7	3.48	1.54	48	0.0086	266	Stop GC therapy>4 years and relapse	72	3.48	1.54	48	0.0086	266	28	1	25	35	14	1.78571	2.5	0	Yes	HB>100g/L, under GC therapy	RPL35A: c.131G>T, p. G44V	Uncertain	novel
	#7	Yes		F	No	4	15.15	2.65	82	0.0045	497	Before GC therapy	15	15.15	2.65	82	0.0045	497	79	0	27	68	34	0.794118	2	0	Yes	Remission after GC therapy	RPS19: c.184c>T, p. R62W	Pathogenic	Draptchinskaia,et al.Nat Genet,21,169,1999[PMID:9988267]|12586610|20395159|20606162|28102861
	#9	Yes		F	Polydactylism	1	9.11	2.38	67	0.0119	396	Before GC therapy	24	9.11	2.38	67	0.0119	396	62	0	25	94	40	0.625	2.35	0	Yes	HB 90-100g/L, under GC therapy	RPL11: c.66_67insC p. R16fs	Pathogenic	Wan,et al.Int J Hematol,104,430,2016[PMID:27329125]
	#10	Yes		M	No	1	8.03	1.42	39	0.002	234	Stop GC therapy>10 months and relapse	17	8.03	1.42	39	0.002	234	63	0	22	55	13	1.69231	4.23077	0	Yes	Transfusion dependent1	RPS19: c.353A>G, p. D118G	Likely pathogenic	Wang,et al.Br J Haematol,168,854,2015[PMID:25424902]|29766597
	#13	Yes		M	No	8	12.68	2.54	77	0.0074	530	Before GC therapy	11	12.68	2.54	77	0.0074	530	60	2	25	60	16	1.5625	3.75	0	Yes	HB>120g/L, under GC therapy	RPS26: c.1A>C, p. M1L	Pathogenic	Cmejla,et al.Blood Cells Mol Dis,46,300,2011[PMID:21414820]|25525159
	#15		Yes	M	Polydactylism	<1	4.6	0.98	28	0.0069	283	Before GC therapy	13	4.61	3.08	87(after RBC transfusion)	0.0126	193	42	4.5	40	25	14	2.86	1.79	0	Yes	HB >100g/L, under GC therapy	RPL5：c.70C>T，p.R24X	pathogenic	novel
	#16		Yes	F	No	1	6.95	1.64	48	0.0202	481	stop GC for 2months	136	3.8	0.78	23	NA	508	47	8	20	30	17	1.17	1.76	0	Yes	HB >100g/L, under GC therapy	PRS10: c.284_285del, p.Q95Pfs*2	Likely pathogenic	novel
GCR
	#3	Yes		M	Cleft palate	1	7.5	1.83	58	NA	370	Under GC therapy	13	6.08	3.59	102	0.0111	295	64	2	NA	NA	NA	NA	NA	0.77mg/kg per day	Yes	HB 90-100g/L, under GC therapy	RPL5: c.561delC, p. S187fs	Likely pathogenic	novel
	#8	Yes		F	No	6	4.94	0.76	31	NA	257	Under GC therapy	56	13.53	3.08	94	0.0407	257	52	12	20	50	12	1.66667	4.16667	1.47mg/kg per day	Yes	Remission after GC therapy	RPS19: c.185G>A, p. R62Q	Pathogenic	Cmejla,et al.Blood Cells Mol Dis,26,124,2000[PMID:10753603]|27882484|28102861
	#14	Yes	Yes	M	No	12	6.32	1.74	48	0.0049	485	Under GC therapy	60	7.7	3.94	103	0.0544	560	54.5	20.5	NA	NA	NA	NA	NA	0.14mg/kg per day	Yes	HB>100g/L, under GC therapy	RPL15: c.29T>C, p. L10P	Likely pathogenic	Wlodarski,et al.Haematologica,103,949,2018[PMID:29599205]
GCNR
	#2	Yes		M	No	<1	12.36	2.85	40	NA	351	Under GC therapy	36	12.36	2.85	75	NA	351	68	0	NA	NA	NA	NA	NA	1.25mg/kg per day	No	Transfusion dependent	RPS19: c.94G>T, p.32E114X	Pathogenic	Wan,et al.Int J Hematol,104,430,2016[PMID:27329125]
	#4	Yes		F	No	<1	8.02	2	59	0.01	624	Under GC therapy	12	9.31	3.26	103	0.0153	502	68.5	4.5	NA	NA	NA	NA	NA	1.57mg/kg per day	No	HB>100g/L, under Cyclosporin A2	RPS26: c.3G>A, p. M1I	Pathogenic	Cmejla,et al.Blood Cells Mol Dis,46,300,2011[PMID:21414820]|25525159
	#12	Yes		M	Congenital cataracts, microphthalmia, hypospadias	3	8.04	1.82	60	0.0116	651	Under GC therapy	6	8.04	1.82	55	0.0116	651	80	10	89	25	49	1.81633	0.510204	1.67mg/kg per day	No	Transfusion dependent	RPL35A: c.245G>T, p. V58F	Uncertain	novel
Abbreviations: UT: untreated; GCR: received GC treatment and responded well; GCNR: received GC treatment and responded poorly.
1. This patient HB >100g/L under GC, but stop GC because of cataract. The patient is transfusion-dependent after graft failure of 8/10 MUD-HSCT.
2. This patient is transfusion-dependent after two months GC therapy and then stopped transfusion three months after taking GC and Cyclosporin A.
